# Supplementary material for: Advances in Single-Cell Printing
Source: Micromachines (Basel). 2022 Jan 3;13(1):80. doi: 10.3390/mi13010080 (PMC8778191; doi:10.3390/mi13010080)
Supplement: Supplementary file 1 [file micromachines-13-00080-s001.zip]

Archive with 1 entries (1 files):
- micromachines-1524906-supplementary.pdf
